# Supplementary material for: Network Pharmacology-Based Strategy for the Investigation of the Anti-Osteoporosis Effects and Underlying Mechanism of Zhuangguguanjie Formulation
Source: Front Pharmacol. 2021 Oct 1;12:727808. doi: 10.3389/fphar.2021.727808 (PMC8517248; doi:10.3389/fphar.2021.727808)
Supplement: Supplementary file 1 [file Table2.XLSX]

## Sheet: Compounds
Table S2 Compounds of ZG identified in negative ion mode
Name	Formula	Annot. Source: Predicted Compositions	Annot. Source: mzVault Search	Annot. DeltaMass [ppm]	Calc. MW	RT [min]	Area (Max.)	# mzVault Results	mzVault Best Match	MS2	Group Area: sample_1_pos	Group Area: sample_2_pos	Group Area: sample_3_pos
Isopsoralen	C11 H6 O3	Full match	Full match	-0.89	186.032	4.103	8.95911e+10	2	90.8	DDA for preferred ion	8.62515e+10	8.95911e+10	8.33211e+10
Osthole	C15 H16 O3	Full match	Full match	-0.3	244.11	8.205	6.14273e+10	4	91.1	DDA for preferred ion	5.24222e+10	6.09667e+10	6.36928e+10
Neobavaisoflavone	C20 H18 O4	Full match	Full match	-1.19	322.12	6.407	3.1703e+10	2	90.1	DDA for preferred ion	3.00057e+10	3.1703e+10	3.05262e+10
Bavachinin	C21 H22 O4	Full match	Full match	-1.21	338.151	9.372	2.598e+10	6	93.2	DDA for preferred ion	2.25653e+10	2.598e+10	2.47581e+10
Isobavachalcone	C20 H20 O4	Full match	Full match	-1	324.136	8.997	1.49767e+10	3	92.1	DDA for preferred ion	1.46357e+10	1.40467e+10	1.55291e+10
Bavachin	C20 H20 O4	Full match	Full match	-1.06	324.136	6.77	1.22842e+10	6	92.2	DDA for preferred ion	1.19098e+10	1.22842e+10	1.18914e+10
(+)-Magnoflorine	C20 H23 N O4	Full match	Full match	-1.13	341.162	1.962	9.9151e+09	1	92	DDA for preferred ion	1.0086e+10	9.9151e+09	9.01859e+09
5-Hydroxymethylfurfural	C6 H6 O3	Full match	Full match	0.95	126.032	1.272	9.85519e+09	2	85.4	DDA for preferred ion	8.52318e+09	9.85519e+09	1.01398e+10
Corylin	C20 H16 O4	Full match	Full match	-1.56	320.104	7.42	7.717e+09	2	88.1	DDA for preferred ion	7.6311e+09	7.717e+09	7.73853e+09
Atractylenolide I	C15 H18 O2	Full match	Full match	-0.46	230.131	8.568	7.66715e+09	3	69.5	DDA for preferred ion	7.87187e+09	7.44113e+09	7.94992e+09
Cantharidin	C10 H12 O4	Full match	Full match	-0.2	196.074	1.979	7.21163e+09	1	63.8	DDA for preferred ion	7.23235e+09	6.90332e+09	7.47761e+09
Marmesin	C14 H14 O4	Full match	Full match	-0.78	246.089	2.477	7.12425e+09	4	78.5	DDA for preferred ion	7.11679e+09	6.90834e+09	7.387e+09
Ligustilide	C12 H14 O2	Full match	Full match	-0.33	190.099	7.874	6.70812e+09	4	93.7	DDA for preferred ion	6.83243e+09	6.65805e+09	6.95553e+09
Icariin	C33 H40 O15	Full match	Full match	-0.75	676.236	3.255	5.58991e+09	1	87	DDA for preferred ion	5.6208e+09	5.58991e+09	5.26257e+09
Acetyl-11-keto-β-boswellic acid	C32 H48 O5	Full match	Full match	-0.54	512.35	15.463	5.37802e+09	1	79.1	DDA for preferred ion	3.49941e+09	5.08971e+09	5.57637e+09
2-Pyrrolidinecarboxylic acid	C5 H9 N O2	Full match	Full match	2.83	115.064	0.598	5.08343e+09	1	82.1	DDA for preferred ion	5.33429e+09	4.90353e+09	5.27092e+09
18 β-GlycyrrhetinticAcid	C30 H46 O4	Full match	Full match	-0.79	470.339	12.613	4.83947e+09	2	64.7	DDA for preferred ion	3.6881e+09	4.83947e+09	4.67818e+09
Bergapten	C12 H8 O4	Full match	Full match	-0.23	216.042	4.737	4.53061e+09	6	86.7	DDA for preferred ion	4.16777e+09	4.53061e+09	4.06991e+09
Icaritin	C21 H20 O6	Full match	Full match	-1.64	368.125	6.295	4.52386e+09	3	86.6	DDA for preferred ion	5.02933e+09	4.05921e+09	4.22645e+09
8-Methoxypsoralen	C12 H8 O4	Full match	Full match	-0.02	216.042	4.155	4.40981e+09	3	89.6	DDA for preferred ion	4.00744e+09	4.40981e+09	4.31338e+09
Isoalantolactone	C15 H20 O2	Full match	Full match	-0.59	232.146	4.008	4.36392e+09	4	82.6	DDA for preferred ion	4.23054e+09	4.36392e+09	4.48604e+09
Sweroside	C16 H22 O9	Full match	Full match	-1.43	358.126	1.977	4.11068e+09	1	90.9	DDA for preferred ion	4.41836e+09	3.88791e+09	4.26229e+09
Decursinol	C14 H14 O4	Full match	Full match	-0.78	246.089	3.279	3.8025e+09	2	79.2	DDA for preferred ion	4.16592e+09	3.77354e+09	3.94274e+09
Psoralidin	C20 H16 O5	Full match	Full match	-1.64	336.099	8.037	3.60313e+09	3	90.4	DDA for preferred ion	3.64923e+09	3.60313e+09	3.61163e+09
Neochlorogenic acid	C16 H18 O9	Not the top hit	Full match	-1.07	354.095	1.679	3.53703e+09	9	89.3	DDA for preferred ion	3.7498e+09	3.53703e+09	3.50609e+09
Oleanonic acid	C30 H46 O3	Full match	Full match	-1.68	454.344	3.66	3.45574e+09	12	83.9	DDA for preferred ion	3.84187e+09	3.39796e+09	3.51693e+09
Isomeranzin	C15 H16 O4	Full match	Full match	-0.79	260.105	2.886	3.34972e+09	2	89.6	DDA for preferred ion	3.36117e+09	3.34972e+09	3.15098e+09
Columbianetin acetate	C16 H16 O5	Full match	Full match	-1.39	288.099	5.816	3.14841e+09	1	92.3	DDA for preferred ion	3.06853e+09	3.14841e+09	3.11301e+09
Icarisid I	C27 H30 O11	Not the top hit	Full match	-0.9	530.178	3.253	2.5595e+09	1	86.6	DDA for preferred ion	2.50532e+09	2.5595e+09	2.43934e+09
Xanthoxyline	C10 H12 O4	Full match	Full match	-0.21	196.074	1.151	2.40652e+09	5	81.9	DDA for preferred ion	2.39419e+09	2.40652e+09	2.33212e+09
Adenine	C5 H5 N5	Full match	Full match	0.51	135.055	0.595	2.12761e+09	1	74.8	DDA for preferred ion	1.97104e+09	2.07278e+09	2.20608e+09
L-Valine	C5 H11 N O2	Full match	Full match	2.39	117.079	0.593	2.08248e+09	2	84.6	DDA for preferred ion	2.18174e+09	2.02512e+09	2.15928e+09
Baohuoside I	C27 H30 O10	Full match	Full match	-0.91	514.183	6.294	2.01323e+09	1	89.3	DDA for preferred ion	2.10562e+09	2.01323e+09	2.06841e+09
Isobavachin	C20 H20 O4	Full match	Full match	-1.61	324.136	5.915	1.9874e+09	3	91.2	DDA for preferred ion	1.91195e+09	1.9874e+09	1.9423e+09
Baicalein	C15 H10 O5	Full match	Full match	-1.25	270.052	4.267	1.98156e+09	1	83.1	DDA for preferred ion	1.96949e+09	1.98156e+09	1.95009e+09
L-Phenylalanine	C9 H11 N O2	Full match	Full match	0.57	165.079	0.819	1.89158e+09	1	83.2	DDA for preferred ion	1.75511e+09	1.83906e+09	1.96135e+09
8-Prenylnaringenin	C20 H20 O5	Full match	Full match	-1.15	340.131	7.819	1.88238e+09	1	53.2	DDA for preferred ion	1.83744e+09	1.88238e+09	1.83178e+09
Adenosine	C10 H13 N5 O4	Full match	Full match	-0.1	267.097	0.71	1.84696e+09	2	84.8	DDA for preferred ion	1.79529e+09	1.84696e+09	1.4823e+09
Morin	C15 H10 O7	Full match	Full match	-1.32	302.042	2.512	1.83613e+09	8	92	DDA for preferred ion	1.90697e+09	1.82015e+09	1.90385e+09
Trigonelline HCl	C7 H7 N O2	Full match	Full match	0.32	137.048	0.595	1.73316e+09	1	78.4	DDA for preferred ion	1.81602e+09	1.65552e+09	1.79708e+09
Linarin	C28 H32 O14	Full match	Full match	-0.77	592.179	2.987	1.62139e+09	1	87.7	DDA for preferred ion	1.51129e+09	1.62139e+09	1.63826e+09
L-Leucine	C6 H13 N O2	Full match	Full match	0.15	131.095	0.718	1.60593e+09	1	88.1	DDA for preferred ion	1.60459e+09	1.60593e+09	1.5614e+09
7-Hydroxycoumarin	C9 H6 O3	Full match	Full match	0.28	162.032	1.531	1.51782e+09	1	50.9	DDA for preferred ion	1.11785e+09	1.51782e+09	1.11149e+09
Naringenin	C15 H12 O5	Full match	Full match	-1.03	272.068	2.456	1.45279e+09	2	85.2	DDA for preferred ion	1.34835e+09	1.2048e+09	1.50637e+09
Parthenolide	C15 H20 O3	Full match	Full match	-0.58	248.141	2.6	1.42256e+09	4	80.5	DDA for preferred ion	1.30926e+09	1.42256e+09	1.29152e+09
Wogonin	C16 H12 O5	Full match	Full match	-1.03	284.068	5.732	1.41986e+09	16	80.5	DDA for preferred ion	1.42889e+09	1.31899e+09	1.47223e+09
Columbianadin	C19 H20 O5	Full match	Full match	-1.72	328.131	9.042	1.39686e+09	4	86.8	DDA for preferred ion	1.24141e+09	1.39686e+09	1.21156e+09
Dehydrocostus lactone	C15 H18 O2	Full match	Full match	-0.21	230.131	8.958	1.32918e+09	12	73.3	DDA for preferred ion	1.41856e+09	8.89506e+08	1.3782e+09
Daidzein	C15 H10 O4	Full match	Full match	-1.1	254.058	3.049	1.15335e+09	2	73.9	DDA for preferred ion	1.20222e+09	1.15335e+09	1.05424e+09
Bergaptol	C11 H6 O4	Full match	Full match	-0.06	202.027	8.63	1.13794e+09	2	57.1	DDA for preferred ion	1.10702e+09	1.13794e+09	1.14124e+09
Arglabin	C15 H18 O3	Full match	Full match	-1	246.125	4.53	1.10162e+09	2	62.9	DDA for preferred ion	1.22471e+09	1.08614e+09	1.09166e+09
Nicotinic acid	C6 H5 N O2	Full match	Full match	1.69	123.032	0.686	1.10048e+09	1	82.3	DDA for preferred ion	1.00348e+09	9.9122e+08	1.14106e+09
Asperosaponin VI	C47 H76 O18	No match	Full match	-0.95	928.502	3.66	1.06083e+09	1	86.5	DDA for preferred ion	1.17936e+09	1.0096e+09	1.09989e+09
Epmedin C	C39 H50 O19	No match	Full match	-0.55	822.294	3.111	1.01218e+09	1	85.8	DDA for preferred ion	1.07565e+09	1.01218e+09	1.00969e+09
Vicenin III	C26 H28 O14	Not the top hit	Full match	-0.42	564.148	2.077	1.01126e+09	3	86.1	DDA for preferred ion	1.0406e+09	1.01126e+09	1.00855e+09
Baicalin	C21 H18 O11	Not the top hit	Full match	-1.21	446.084	2.797	1.00868e+09	2	79.2	DDA for preferred ion	9.29447e+08	1.00868e+09	1.04515e+09
L-Tyrosine	C9 H11 N O3	Full match	Full match	0.04	181.074	0.599	9.96732e+08	1	50.2	DDA for preferred ion	1.1081e+09	9.55591e+08	9.44766e+08
Epmedin B	C38 H48 O19	No match	Full match	-0.8	808.278	3.042	9.52119e+08	1	89.5	DDA for preferred ion	9.50546e+08	9.52119e+08	9.57622e+08
Glabrone	C20 H16 O5	Full match	Full match	-1.66	336.099	4.589	9.37013e+08	3	54.1	DDA for preferred ion	1.02655e+09	9.37013e+08	9.06994e+08
Lindenenol	C15 H18 O2	Full match	Full match	-0.39	230.131	5.461	8.50344e+08	1	55.7	DDA for preferred ion	8.22258e+08	8.50344e+08	7.5891e+08
Eriodictyol	C15 H12 O6	Full match	Full match	-1.15	288.063	2.281	8.2293e+08	1	88.9	DDA for preferred ion	9.14879e+08	7.77031e+08	7.12027e+08
Astragalin	C21 H20 O11	Full match	Full match	-1.2	448.1	2.511	8.19767e+08	10	86.6	DDA for preferred ion	7.75958e+08	8.19767e+08	6.20512e+08
Isopimpinellin	C13 H10 O5	Full match	Full match	-0.78	246.053	4.756	8.19156e+08	4	74.2	DDA for preferred ion	8.43115e+08	8.19156e+08	8.06395e+08
Ginkgolic acid	C20 H32 O3	Full match	Full match	-1.53	320.235	5.759	7.09542e+08	3	62.4	DDA for preferred ion	7.36461e+08	6.95519e+08	7.35711e+08
Curcumol	C15 H24 O2	Full match	Full match	-1.05	236.177	6.128	7.05686e+08	5	75.2	DDA for preferred ion	1.72145e+08	1.46867e+08	7.31713e+08
6-Demethoxytangeretin	C19 H18 O6	Full match	Full match	-1.17	342.11	4.96	6.77e+08	2	78.5	DDA for preferred ion	6.37267e+08	6.77e+08	6.71151e+08
3,5-Dicaffeoylquinic acid	C25 H24 O12	Full match	Full match	-0.69	516.126	2.558	6.68759e+08	4	54.1	DDA for preferred ion	7.43482e+08	6.60915e+08	6.31322e+08
Chrysosplenetin B	C19 H18 O8	Full match	Full match	-1.41	374.1	5.988	6.6367e+08	2	67.8	DDA for preferred ion	5.72142e+08	6.6367e+08	5.56308e+08
Skimmin	C15 H16 O8	Full match	Full match	-1.02	324.084	1.516	6.55542e+08	3	86.4	DDA for preferred ion	7.1119e+08	6.55542e+08	6.60513e+08
Glabrolide	C30 H44 O4	Full match	Full match	-1.14	468.323	10.919	6.20185e+08	2	74.2	DDA for preferred ion	4.78642e+08	6.20185e+08	5.2331e+08
Formononetin	C16 H12 O4	Full match	Full match	-0.95	268.073	4.712	6.13869e+08	1	65.4	DDA for preferred ion	5.72553e+08	6.13869e+08	6.14354e+08
Pimpinellin	C13 H10 O5	Full match	Full match	-0.77	246.053	5.142	6.06135e+08	6	88.3	DDA for preferred ion	5.99832e+08	5.52082e+08	6.2849e+08
Quercetin	C15 H10 O7	Full match	Full match	-1.39	302.042	3.26	5.82172e+08	7	83.5	DDA for preferred ion	5.69191e+08	5.77144e+08	6.03643e+08
7-Demethylsuberosin	C14 H14 O3	Full match	Full match	-0.31	230.094	5.266	5.77815e+08	1	83.7	DDA for preferred ion	5.61421e+08	5.77815e+08	5.9002e+08
Genistein	C15 H10 O5	Full match	Full match	-0.9	270.053	2.644	5.48448e+08	6	76.5	DDA for preferred ion	5.41162e+08	5.34783e+08	5.68676e+08
Isoimperatorin	C16 H14 O4	Full match	Full match	-0.85	270.089	8.627	5.399e+08	8	88.9	DDA for preferred ion	4.77724e+08	5.399e+08	1.18149e+08
Levistilide A	C24 H28 O4	Full match	Full match	-1.31	380.198	11.704	5.32223e+08	1	87.4	DDA for preferred ion	4.18778e+08	5.32223e+08	5.18802e+08
Epimedin A	C39 H50 O20	No match	Full match	-0.72	838.289	2.969	5.1202e+08	2	87.5	DDA for preferred ion	5.51455e+08	5.1202e+08	5.29074e+08
Nodakenin	C20 H24 O9	Not the top hit	Full match	-1.57	408.141	2.476	5.11366e+08	2	88.9	DDA for preferred ion	5.5379e+08	5.05149e+08	5.30225e+08
L-Asarinin	C20 H18 O6	Full match	Full match	-1.44	354.11	3.456	4.96678e+08	1	50.6	DDA for preferred ion	4.57715e+08	4.96678e+08	4.79169e+08
Sinensetin	C20 H20 O7	Full match	Full match	-1.8	372.12	5.404	4.58948e+08	3	86.5	DDA for preferred ion	4.43468e+08	4.58948e+08	4.41525e+08
Linderalactone	C15 H16 O3	Full match	Full match	-0.39	244.11	5.985	4.58773e+08	1	77.7	DDA for preferred ion	2.35368e+08	4.34316e+08	4.75693e+08
Camphor	C10 H16 O	Full match	Full match	-0.71	152.12	2.489	4.31114e+08	1	80.7	DDA for preferred ion	4.27073e+08	4.31114e+08	4.13152e+08
Oroxylin A	C16 H12 O5	Full match	Full match	-1.04	284.068	6.104	4.24218e+08	15	76.7	DDA for preferred ion	4.08438e+08	4.24218e+08	4.02983e+08
Hyperoside	C21 H20 O12	Not the top hit	Full match	-0.89	464.095	2.328	4.23144e+08	2	88.1	DDA for preferred ion	4.70424e+08	4.21168e+08	3.33348e+08
Cytidine	C9 H13 N3 O5	Full match	Full match	-0.41	243.085	0.582	4.18764e+08	1	50.9	DDA for preferred ion	4.3793e+08	4.18764e+08	4.20186e+08
Demethoxycurcumin	C20 H18 O5	Not the top hit	Full match	-1.56	338.115	6.681	3.7995e+08	2	52.1	DDA for preferred ion	3.54828e+08	3.7995e+08	3.74828e+08
Bullatine G	C22 H31 N O3	Full match	Full match	-1.4	357.23	10.105	3.50894e+08	1	58	DDA for preferred ion	3.63911e+08	3.50894e+08	3.24981e+08
Narirutin	C27 H32 O14	Not the top hit	Full match	-0.83	580.179	2.457	3.50542e+08	2	89.8	DDA for preferred ion	3.488e+08	3.47434e+08	3.63471e+08
Protocatechualdehyde	C7 H6 O3	Full match	Full match	0.73	138.032	1.61	3.46848e+08	1	86.1	DDA for preferred ion	3.85603e+08	3.06275e+08	3.24397e+08
5-Hydroxy-1-tetralone	C10 H10 O2	Full match	Full match	-0.11	162.068	2.77	3.07348e+08	1	67.1	DDA for preferred ion	2.40568e+08	3.07348e+08	3.03779e+08
Abscisic acid	C15 H20 O4	Full match	Full match	-0.73	264.136	1.374	2.98102e+08	1	51.1	DDA for preferred ion	3.00048e+08	2.98102e+08	2.93167e+08
Daidzin	C21 H20 O9	Not the top hit	Full match	-1.43	416.11	2.128	2.86143e+08	1	83.6	DDA for preferred ion	2.73932e+08	2.86143e+08	2.76343e+08
(+)-Nootkatone	C15 H22 O	Full match	Full match	-0.17	218.167	9.114	2.82684e+08	4	75.7	DDA for preferred ion	2.67005e+08	2.82684e+08	2.57766e+08
Xanthotoxol	C11 H6 O4	Full match	Full match	-0.58	202.026	7.576	2.7021e+08	2	61.6	DDA for preferred ion	2.39252e+08	2.7021e+08	2.54414e+08
Kaempferol	C15 H10 O6	Full match	Full match	-1.82	286.047	2.482	2.64609e+08	4	81.7	DDA for preferred ion	2.4137e+08	2.45979e+08	2.74368e+08
Wogonoside	C22 H20 O11	Not the top hit	Full match	-1.6	460.1	3.355	2.54764e+08	2	86.8	DDA for preferred ion	2.2229e+08	2.54764e+08	2.39096e+08
Abietic Acid	C20 H30 O2	Not the top hit	Full match	-1.36	302.224	8.819	2.54487e+08	2	75.5	DDA for preferred ion	1.41208e+08	2.41326e+08	2.63873e+08
Scopoletin	C10 H8 O4	Full match	Full match	0.38	192.042	2.426	2.46397e+08	2	75.5	DDA for preferred ion	2.72409e+08	1.83263e+08	2.55485e+08
2-Hydroxy-4-methoxybenzaldehyde	C8 H8 O3	Full match	Full match	-0.4	152.047	2.326	2.45407e+08	1	51.8	DDA for preferred ion	1.12479e+08	2.45407e+08	1.62645e+08
3-Butylidenephthalide	C12 H12 O2	Full match	Full match	-0.6	188.084	3.772	2.43594e+08	1	64.5	DDA for preferred ion	2.29275e+08	2.43594e+08	2.33557e+08
Calycosin	C16 H12 O5	Full match	Full match	-2.41	284.068	3.166	2.43513e+08	16	90.1	DDA for preferred ion	2.33256e+08	2.43513e+08	2.19709e+08
Curcumenol	C15 H22 O2	Full match	Full match	-0.76	234.162	6.373	2.43149e+08	2	61.5	DDA for preferred ion	1.82533e+08	2.43149e+08	1.66899e+08
5-O-Demethylnobiletin	C20 H20 O8	Not the top hit	Full match	-1.93	388.115	7.486	2.37133e+08	2	67	DDA for preferred ion	2.18582e+08	2.37133e+08	2.25742e+08
3,5-Dimethoxy-4-hydroxybenzaldehyde	C9 H10 O4	Full match	Full match	0.31	182.058	2.381	2.35044e+08	1	86.9	DDA for preferred ion	1.98328e+08	2.35044e+08	2.15791e+08
Acacetin	C16 H12 O5	Full match	Full match	-1.31	284.068	5.976	2.27348e+08	8	71.1	DDA for preferred ion	2.14037e+08	2.27348e+08	2.16574e+08
Nicotinamide	C6 H6 N2 O	Full match	Full match	2.14	122.048	0.646	2.26672e+08	1	89	DDA for preferred ion	2.15706e+08	1.88269e+08	2.35032e+08
Medicarpin	C16 H14 O4	Full match	Full match	-0.98	270.089	5.554	2.24549e+08	3	89.7	DDA for preferred ion	2.45163e+08	2.24549e+08	2.251e+08
Paeonol	C9 H10 O3	Full match	Full match	-0.12	166.063	2.458	2.20698e+08	1	53.5	DDA for preferred ion	2.28386e+08	1.98117e+08	2.28838e+08
Senkyunolide A	C12 H16 O2	Full match	Full match	-0.02	192.115	6.507	2.16803e+08	1	92.8	DDA for preferred ion	1.93741e+08	2.16803e+08	1.99819e+08
Isoeugenol acetate	C12 H14 O3	Full match	Full match	0.12	206.094	2.86	2.16745e+08	1	54.9	DDA for preferred ion	1.87886e+08	1.81001e+08	2.24739e+08
Diosmetin	C16 H12 O6	Not the top hit	Full match	-1.88	300.063	4.172	2.134e+08	7	74.4	DDA for preferred ion	2.08142e+08	2.134e+08	2.112e+08
Nardosinone	C15 H22 O3	Full match	Full match	-1.33	250.157	3.966	2.13227e+08	1	65.3	DDA for preferred ion	1.40449e+08	1.58438e+08	2.21091e+08
Sinapic acid	C11 H12 O5	Full match	Full match	-0.07	224.068	1.795	2.0589e+08	1	55.7	DDA for preferred ion	1.63277e+08	2.04095e+08	2.13484e+08
Iridin	C24 H26 O13	Not the top hit	Full match	-0.7	522.137	2.836	2.04194e+08	1	80.6	DDA for preferred ion	1.81786e+08	2.04194e+08	1.8947e+08
Glycitein	C16 H12 O5	Full match	Full match	-2.06	284.068	2.987	2.0166e+08	11	60	DDA for preferred ion	2.15328e+08	2.0166e+08	1.96249e+08
Murrayone	C15 H14 O4	Full match	Full match	-0.71	258.089	5.572	2.00135e+08	2	91.7	DDA for preferred ion	2.0924e+08	2.00135e+08	1.95874e+08
Dictamnine	C12 H9 N O2	Full match	Full match	-0.51	199.063	4.786	1.91466e+08	1	70.5	DDA for preferred ion	1.93787e+08	1.89858e+08	1.98527e+08
Kahweol	C20 H26 O3	Full match	Full match	-1.41	314.188	6.004	1.90056e+08	1	51.5	DDA for preferred ion	1.61026e+08	1.90056e+08	1.70197e+08
Atractylenolide III	C15 H20 O3	Full match	Full match	-0.56	248.141	2.286	1.81814e+08	4	57.6	DDA for preferred ion	2.02129e+08	1.52045e+08	1.61933e+08
Eriocitrin	C27 H32 O15	Full match	Full match	-0.73	596.174	2.282	1.81561e+08	1	90.1	DDA for preferred ion	2.01847e+08	1.6938e+08	1.65329e+08
Ferulaldehyde	C10 H10 O3	Full match	Full match	-0.17	178.063	2.361	1.81181e+08	1	58	DDA for preferred ion	1.63891e+08	1.59006e+08	1.87864e+08
Imperatorin	C16 H14 O4	Not the top hit	Full match	-1.17	270.089	7.577	1.78503e+08	4	86.1	DDA for preferred ion	1.72288e+08	1.76428e+08	1.85087e+08
Fraxinellone	C14 H16 O3	Not the top hit	Full match	-0.74	232.11	4.275	1.77506e+08	2	66.9	DDA for preferred ion	1.69467e+08	1.77506e+08	1.83986e+08
Oxypeucedan hydrate	C16 H16 O6	Full match	Full match	-1.61	304.094	3.234	1.67938e+08	2	88.9	DDA for preferred ion	1.79369e+08	1.67938e+08	1.56816e+08
Alisol C	C32 H48 O6	Full match	Full match	-0.71	528.345	9.582	1.57699e+08	1	74.1	DDA for preferred ion	1.50746e+08	1.57699e+08	1.39284e+08
α-Cyperone	C15 H22 O	Full match	Full match	-0.26	218.167	9.839	1.4733e+08	3	73.8	DDA for preferred ion	1.10284e+08	1.4733e+08	1.05526e+08
Curdione	C15 H24 O2	Full match	Full match	-0.93	236.177	8.196	1.4182e+08	3	82.2	DDA for preferred ion	1.57666e+08	1.35387e+08	1.445e+08
Ononin	C22 H22 O9	Full match	Full match	-1.17	430.126	2.822	1.37555e+08	2	88.1	DDA for preferred ion	1.31622e+08	1.37555e+08	1.40511e+08
S-(-)-Carbidopa	C10 H14 N2 O4	Full match	Full match	-0.3	226.095	0.857	1.37277e+08	1	50.5	DDA for preferred ion	1.52616e+08	1.27522e+08	1.36249e+08
Eupatilin	C18 H16 O7	Full match	Full match	-1.63	344.089	6.902	1.20225e+08	4	86.2	DDA for preferred ion	1.12561e+08	1.20225e+08	1.2121e+08
Scoparone	C11 H10 O4	Full match	Full match	-0.18	206.058	2.952	1.20011e+08	2	67.9	DDA for preferred ion	9.81648e+07	1.20011e+08	1.10038e+08
(-)-Catechin gallate	C22 H18 O10	Full match	Full match	-0.95	442.09	2.336	1.17602e+08	2	91.5	DDA for preferred ion	1.30742e+08	1.03793e+08	9.05233e+07
Quillaic acid	C30 H46 O5	Not the top hit	Full match	-0.93	486.334	10.646	1.16837e+08	1	60.9	DDA for preferred ion	8.6991e+07	1.16837e+08	9.18847e+07
L-Hydroxyproline	C5 H9 N O3	Full match	Full match	0.19	131.058	0.591	1.15005e+08	1	64.9	DDA for preferred ion	9.81702e+07	1.15005e+08	1.06667e+08
Liquidambaric acid	C30 H46 O3	Full match	Full match	-1.08	454.344	12.342	1.13187e+08	12	80.9	DDA for preferred ion	1.19314e+08	1.13187e+08	9.28729e+07
Byakangelicin	C17 H18 O7	Not the top hit	Full match	-1.65	334.105	3.281	1.12557e+08	2	54.5	DDA for preferred ion	1.06986e+08	1.12557e+08	1.06395e+08
(+)-Catechin hydrate	C15 H14 O6	Full match	Full match	-1	290.079	2.338	1.09439e+08	3	90.3	DDA for preferred ion	9.65995e+07	1.09439e+08	8.76735e+07
Ursonic acid	C30 H46 O3	Full match	Full match	-1.45	454.344	4.374	1.08746e+08	6	83.8	DDA for preferred ion	1.12488e+08	1.08746e+08	1.08963e+08
α-Linolenic acid	C18 H30 O2	Full match	Full match	-0.82	278.224	10.037	1.04971e+08	2	86.1	DDA for preferred ion	8.92862e+07	1.04971e+08	6.7529e+07
Methyl 4-hydroxy-3-methoxycinnamate	C11 H12 O4	Full match	Full match	-0.16	208.074	3.482	1.04614e+08	2	77	DDA for preferred ion	1.04543e+08	9.62975e+07	1.08472e+08
Peucedanol	C14 H16 O5	Full match	Full match	-0.71	264.1	2.456	1.02077e+08	2	79.5	DDA for preferred ion	9.45651e+07	1.02077e+08	8.82307e+07
Glycitin	C22 H22 O10	Not the top hit	Full match	-1.33	446.121	3.286	9.20032e+07	4	83	DDA for preferred ion	9.4806e+07	9.13225e+07	9.53964e+07
Pectolinarigenin	C17 H14 O6	Full match	Full match	-1.59	314.079	5.895	9.07986e+07	2	66.3	DDA for preferred ion	1.00944e+08	8.91968e+07	8.89958e+07
Nobiletin	C21 H22 O8	Not the top hit	Full match	-1.5	402.131	5.017	8.92738e+07	1	83.7	DDA for preferred ion	8.43074e+07	8.92738e+07	7.18907e+07
Tectorigenin	C16 H12 O6	Not the top hit	Full match	-1.84	300.063	3.25	8.55391e+07	7	57.7	DDA for preferred ion	7.76503e+07	8.55391e+07	8.59211e+07
Oroxylin A-7-O-β-D-glucuronide	C22 H20 O11	Full match	Full match	-1.33	460.1	3.167	7.44199e+07	2	86.3	DDA for preferred ion	7.51139e+07	7.44199e+07	7.16929e+07
Tectochrysin	C16 H12 O4	Full match	Full match	-0.97	268.073	6.769	7.41564e+07	1	52.6	DDA for preferred ion	7.4404e+07	7.07587e+07	7.68913e+07
3-Hydroxyflavone	C15 H10 O3	Full match	Full match	-0.56	238.063	9.995	7.09375e+07	1	68.4	DDA for preferred ion	5.60313e+07	7.09375e+07	6.70449e+07
Notopterol	C21 H22 O5	Full match	Full match	-1.48	354.146	4.971	6.50986e+07	2	53	DDA for preferred ion	6.66968e+07	6.50986e+07	6.43821e+07
Gardenin B	C19 H18 O7	Full match	Full match	-1.39	358.105	6.662	6.25408e+07	1	53.4	DDA for preferred ion	5.8908e+07	6.25408e+07	6.42551e+07
Byakangelicol	C17 H16 O6	Full match	Full match	-1.62	316.094	3.358	6.19818e+07	2	85	DDA for preferred ion	5.15029e+07	6.19818e+07	5.84664e+07
5,7,3'-Trihydroxy-6,4',5'-trimethoxyflavone	C18 H16 O8	Full match	Full match	-1.8	360.084	4.592	6.1105e+07	2	74.6	DDA for preferred ion	6.43924e+07	6.1105e+07	6.18508e+07
Artemisinin	C15 H22 O5	Full match	Full match	-0.09	282.147	3.198	6.08744e+07	1	54.2	DDA for preferred ion	6.76762e+07	3.50656e+07	3.38365e+07
Anhydroicaritin	C21 H20 O6	Not the top hit	Full match	-1.81	368.125	8.228	5.68847e+07	3	83.1	DDA for preferred ion	4.52677e+07	5.68847e+07	4.03242e+07
Retrochalcone	C16 H14 O4	Full match	Full match	-1.07	270.089	6.651	5.56393e+07	2	54.1	DDA for preferred ion	4.97141e+07	5.34048e+07	5.76913e+07
Rubescensin A	C20 H28 O6	Full match	Full match	-0.76	364.188	2.189	5.35398e+07	1	66.5	DDA for preferred ion	5.83456e+07	5.35398e+07	5.07191e+07
Lysionotin	C18 H16 O7	Full match	Full match	-1.45	344.089	5.579	5.20797e+07	4	61.1	DDA for preferred ion	5.08466e+07	5.20797e+07	4.33227e+07
Genistin	C21 H20 O10	Full match	Full match	-1.1	432.105	2.403	5.14743e+07	4	87.3	DDA for preferred ion	5.72257e+07	4.85611e+07	4.88019e+07
Engeletin	C21 H22 O10	Not the top hit	Full match	-1.11	434.121	2.282	4.90232e+07	1	73.6	DDA for preferred ion	5.45007e+07	4.87737e+07	5.00724e+07
Alisol B	C30 H48 O4	Not the top hit	Full match	-0.68	472.355	12.695	4.9013e+07	1	74.7	DDA for other ion	2.53164e+07	4.9013e+07	3.9995e+07
Ursolic acid	C30 H48 O3	Full match	Full match	-1.1	456.36	16.008	4.74641e+07	2	68.3	DDA for preferred ion	2.58009e+07	4.38451e+07	4.92146e+07
Cafestol	C20 H28 O3	Full match	Full match	-1.17	316.203	11.371	4.64045e+07	1	51.1	DDA for preferred ion	4.4846e+07	4.64045e+07	3.50166e+07
β-Elemonic acid	C30 H46 O3	Full match	Full match	-1.09	454.344	16.316	4.61451e+07	6	87.9	DDA for preferred ion	3.02377e+07	4.61451e+07	4.71949e+07
Iristectorigenin B	C17 H14 O7	Full match	Full match	-1.41	330.073	4.182	4.45746e+07	3	82.2	DDA for preferred ion	3.95085e+07	4.45746e+07	4.59773e+07
Dehydroandrographolide	C20 H28 O4	Not the top hit	Full match	-1.96	332.198	8.416	4.29672e+07	1	63.8	DDA for preferred ion	2.95828e+07	4.29672e+07	2.59465e+07
Dihydrosanguinarine	C20 H15 N O4	Full match	Full match	-1.17	333.1	2.721	3.91459e+07	1	73.6	DDA for preferred ion	2.88468e+07	3.63499e+07	4.05897e+07
Dehydrodiisoeugenol	C20 H22 O4	Full match	Full match	-1.81	326.151	2.756	3.86992e+07	1	70	DDA for preferred ion	4.30232e+07	3.254e+07	2.79045e+07
Cimifugin	C16 H18 O6	Not the top hit	Full match	-1.08	306.11	2.412	3.84589e+07	1	76	DDA for preferred ion	3.29523e+07	3.84589e+07	1.82222e+07
Lonicerin	C27 H30 O15	Not the top hit	Full match	-0.01	594.158	2.015	3.73221e+07	3	88.8	DDA for preferred ion	3.84592e+07	3.73221e+07	3.76925e+07
Myricetin	C15 H10 O8	Not the top hit	Full match	-0.91	318.037	2.16	3.72815e+07	1	53.9	DDA for preferred ion	3.90459e+07	3.72815e+07	3.25534e+07
Aurantio-obtusin β-D-glucoside	C23 H24 O12	Not the top hit	Full match	-1.27	492.126	2.757	3.69254e+07	1	79.2	DDA for preferred ion	3.75039e+07	3.69254e+07	3.07833e+07
Oxypeucedanin	C16 H14 O5	Not the top hit	Full match	-1.17	286.084	4.997	3.68301e+07	2	75.6	DDA for preferred ion	3.28588e+07	3.68301e+07	3.55777e+07
Licoflavone A	C20 H18 O4	Full match	Full match	-1.32	322.12	5.452	3.61099e+07	5	82.8	DDA for preferred ion	4.01446e+07	2.97517e+07	3.13028e+07
13-α-(21)-Epoxyeurycomanone	C20 H24 O10	No match	Full match	-2.62	424.136	1.884	3.57965e+07	1	58.3	DDA for preferred ion	2.17392e+07	3.16198e+07	3.71167e+07
Apigenin 7-O-glucuronide	C21 H18 O11	Not the top hit	Full match	-0.94	446.084	3.024	3.57584e+07	2	58.4	DDA for preferred ion	3.60516e+07	3.57584e+07	3.6663e+07
Epigallocatechin	C15 H14 O7	Not the top hit	Full match	-0.17	306.074	1.336	3.51181e+07	2	55	DDA for preferred ion	2.228e+07	3.51181e+07	2.23953e+07
Brevifolincarboxylic acid	C13 H8 O8	Not the top hit	Full match	-0.69	292.022	1.734	3.49545e+07	1	89.2	DDA for preferred ion	3.8492e+07	3.49545e+07	3.41892e+07
Licochalcone B	C16 H14 O5	Not the top hit	Full match	-1.55	286.084	3.78	3.27582e+07	1	52.8	DDA for preferred ion	3.44817e+07	2.67306e+07	3.39664e+07
Wilforlide A	C30 H46 O3	Not the top hit	Full match	-0.83	454.344	14.788	3.2501e+07	6	80.5	DDA for preferred ion	3.16141e+07	2.97208e+07	3.36997e+07
Vicenin II	C27 H30 O15	Not the top hit	Full match	0.26	594.159	2.136	3.23569e+07	1	72.1	DDA for preferred ion	3.59723e+07	2.47484e+07	2.44483e+07
Kanzonol C	C25 H28 O4	Not the top hit	Full match	-1.45	392.198	12.397	3.1544e+07	2	65.5	DDA for preferred ion	2.27212e+07	3.1544e+07	3.24062e+07
Isosinensetin	C20 H20 O7	Not the top hit	Full match	-1.08	372.12	4.531	3.12967e+07	3	90.7	DDA for preferred ion	3.28158e+07	2.87549e+07	3.2451e+07
Linolenic acidethylester	C20 H34 O2	Not the top hit	Full match	-1.81	306.255	9.507	3.03566e+07	1	50.4	DDA for preferred ion	1.30811e+07	2.08944e+07	3.14762e+07
Maackiain	C16 H12 O5	Full match	Full match	-0.92	284.068	5.209	3.01141e+07	1	69.7	DDA for preferred ion	2.25194e+07	3.01141e+07	3.00469e+07
Echinocystic acid	C30 H48 O4	Full match	Full match	0.44	472.355	12.874	2.98852e+07	3	75.3	DDA for preferred ion	2.42074e+07	2.98852e+07	1.95001e+07
Luteolin 7-glucuronide	C21 H18 O12	No match	Full match	-0.8	462.079	2.349	2.98412e+07	2	80.2	DDA for preferred ion	2.69142e+07	2.98412e+07	2.34118e+07
Pterostilbene	C16 H16 O3	Full match	Full match	-0.97	256.11	5.663	2.85534e+07	1	53.1	DDA for preferred ion	2.16365e+07	2.85534e+07	2.43132e+07
Artemetin	C20 H20 O8	Full match	Full match	-1.76	388.115	7.242	2.78718e+07	2	74.6	DDA for preferred ion	2.70296e+07	2.78718e+07	2.83239e+07
α-Hederin	C41 H66 O12	No match	Full match	-1.3	750.454	3.106	2.74534e+07	2	87.6	DDA for preferred ion	3.05209e+07	2.72006e+07	2.70018e+07
Asiatic acid	C30 H48 O5	Not the top hit	Full match	-0.91	488.35	10.595	2.67923e+07	2	64.9	DDA for preferred ion	2.405e+07	2.67923e+07	2.44413e+07
Isoacteoside	C29 H36 O15	No match	Full match	-1.37	624.205	2.386	2.57755e+07	1	68.3	DDA for preferred ion	2.86555e+07	2.46325e+07	2.58658e+07
Swertiamarin	C16 H22 O10	No results	Full match	-1.16	374.121	1.717	2.24419e+07	1	51.4	DDA for preferred ion	1.82392e+07	1.63027e+07	2.32696e+07
α-Boswellic acid	C30 H48 O3	Not the top hit	Full match	-0.95	456.36	10.747	2.21179e+07	2	68.6	DDA for preferred ion	1.16169e+07	2.21179e+07	1.19586e+07
Oroxin A	C21 H20 O10	No match	Full match	-1.29	432.105	2.799	2.20756e+07	4	60.8	DDA for preferred ion	1.83476e+07	1.7292e+07	2.28898e+07
Maslinic acid	C30 H48 O4	Full match	Full match	-1.65	472.354	4.763	2.18161e+07	3	78.1	DDA for preferred ion	2.05766e+07	1.86109e+07	2.26207e+07
Lupenone	C30 H48 O	Full match	Full match	-1.14	424.37	16.939	2.13932e+07	2	77.7	DDA for preferred ion	1.4291e+07	1.79552e+07	2.21822e+07
Crocetin	C20 H24 O4	Full match	Full match	-1.07	328.167	2.188	2.07056e+07	1	51.6	DDA for preferred ion	2.05097e+07	2.07056e+07	1.87715e+07
Kaempferitrin	C27 H30 O14	No match	Full match	-1.13	578.163	2.313	1.8942e+07	2	81.9	DDA for preferred ion	1.24297e+07	1.8942e+07	8.75749e+06
Leucoside	C26 H28 O15	Not the top hit	Full match	-1.28	580.142	2.124	1.88409e+07	1	70.4	DDA for preferred ion	1.78511e+07	1.88409e+07	1.57524e+07
Berberine	C20 H17 N O4	Not the top hit	Full match	-0.62	335.116	2.591	1.84691e+07	2	70.6	DDA for preferred ion	1.47715e+07	1.84691e+07	1.41613e+07
Saikosaponin A	C42 H68 O13	No match	Full match	-1.59	780.465	3.301	1.80949e+07	1	73.5	DDA for preferred ion	2.01167e+07	1.70953e+07	1.53385e+07
Alpinetin	C16 H14 O4	Full match	Full match	-0.88	270.089	5.199	1.77988e+07	4	71.6	DDA for preferred ion	1.76774e+07	1.76689e+07	1.84552e+07
Rutin	C27 H30 O16	Not the top hit	Full match	-0.18	610.153	2.249	1.73978e+07	1	88	DDA for preferred ion	1.93418e+07	1.7305e+07	1.62845e+07
Epicatechin	C15 H14 O6	Full match	Full match	-0.99	290.079	1.953	1.69798e+07	3	89.8	DDA for preferred ion	1.09799e+07	1.27597e+07	1.7606e+07
Cryptochlorogenic acid	C16 H18 O9	Not the top hit	Full match	-2.08	354.094	2.415	1.68331e+07	4	77.5	DDA for preferred ion	1.87139e+07	1.51738e+07	1.69875e+07
Xanthohumol	C21 H22 O5	Full match	Full match	-2.02	354.146	10.705	1.67522e+07	2	87.3	DDA for preferred ion	1.4386e+07	1.63467e+07	1.73701e+07
Calceolarioside B	C23 H26 O11	Not the top hit	Full match	-0.99	478.147	2.38	1.65321e+07	1	83.4	DDA for preferred ion	1.81802e+07	1.65321e+07	1.54528e+07
Rhoifolin	C27 H30 O14	No results	Full match	0.51	578.164	2.435	1.59969e+07	2	82.7	DDA for preferred ion	1.18037e+07	1.11723e+07	1.65869e+07
Medicagenic acid	C30 H46 O6	Not the top hit	Full match	-1.55	502.329	6.207	1.44669e+07	1	53.1	DDA for preferred ion	1.28899e+07	1.44208e+07	1.50004e+07
Sophoricoside	C21 H20 O10	No match	Full match	-1.22	432.105	1.932	1.3602e+07	4	78.5	DDA for preferred ion	4.28168e+06	3.62339e+06	1.41037e+07
Diosmin	C28 H32 O15	Full match	Full match	-1.87	608.173	2.291	1.30207e+07	1	62.1	DDA for preferred ion	1.44756e+07	1.19947e+07	1.05962e+07
Calycosin-7-O-β-D-glucoside	C22 H22 O10	Not the top hit	Full match	-1.51	446.121	2.72	1.22967e+07	4	61.9	DDA for preferred ion	1.33275e+07	1.22967e+07	7.28537e+06
Alkannin	C16 H16 O5	Full match	Full match	-0.72	288.1	2.333	1.15674e+07	1	57.5	DDA for preferred ion	1.28599e+07	9.75212e+06	1.0096e+07
3-O-Acetyl-1α-hydroxytrametenolic acid	C32 H50 O5	Not the top hit	Full match	-0.8	514.365	14.513	1.1056e+07	1	71.9	DDA for preferred ion	6.56194e+06	9.02012e+06	1.14637e+07
Alisol B23-acetate	C32 H50 O5	No match	Full match	-0.7	514.365	10.817	5.12021e+06	2	56.5	DDA for preferred ion	3.56766e+06	5.12021e+06	4.87167e+06
