# Supplementary material for: Network Pharmacology-Based Strategy for the Investigation of the Anti-Osteoporosis Effects and Underlying Mechanism of Zhuangguguanjie Formulation
Source: Front Pharmacol. 2021 Oct 1;12:727808. doi: 10.3389/fphar.2021.727808 (PMC8517248; doi:10.3389/fphar.2021.727808)
Supplement: Supplementary file 2 [file Table3.XLSX]

## Sheet: Compounds
Table S3 Compounds of ZG identified in positive ion mode
Name	Formula	Annot. Source: Predicted Compositions	Annot. Source: mzVault Search	Annot. DeltaMass [ppm]	Calc. MW	RT [min]	Area (Max.)	# mzVault Results	mzVault Best Match	MS2	Group Area: sample_1_neg	Group Area: sample_2_neg	Group Area: sample_3_neg
Neobavaisoflavone	C20 H18 O4	Full match	Full match	-2.52	322.12	6.413	1.76701e+10	8	93.2	DDA for preferred ion	1.76701e+10	1.73737e+10	1.78401e+10
Isobavachalcone	C20 H20 O4	Full match	Full match	-2.47	324.135	9.004	1.7086e+10	9	89.8	DDA for preferred ion	1.7086e+10	1.69401e+10	1.7853e+10
Isobavachin	C20 H20 O4	Full match	Full match	-2.46	324.135	6.776	9.38891e+09	6	88.2	DDA for preferred ion	9.38891e+09	8.69169e+09	7.95992e+09
Loganic acid	C16 H24 O10	Not the top hit	Full match	-2.57	376.136	1.151	8.29554e+09	3	93.3	DDA for preferred ion	8.29554e+09	9.61134e+09	1.26264e+10
Cryptochlorogenic acid	C16 H18 O9	Full match	Full match	-1.98	354.094	1.695	8.0556e+09	3	91.9	DDA for preferred ion	8.0556e+09	8.25481e+09	8.86719e+09
Psoralidin	C20 H16 O5	Full match	Full match	-2.18	336.099	8.043	6.38873e+09	4	92.1	DDA for preferred ion	6.38873e+09	6.9631e+09	6.8872e+09
Chlorogenic acid	C16 H18 O9	Full match	Full match	-1.97	354.094	1.091	4.72698e+09	6	89.3	DDA for preferred ion	4.72698e+09	4.41541e+09	4.69857e+09
Corylin	C20 H16 O4	Full match	Full match	-2.5	320.104	7.427	4.12109e+09	2	90.4	DDA for preferred ion	4.12109e+09	3.75442e+09	3.64446e+09
1,3-Dicaffeoylquinic acid	C25 H24 O12	Not the top hit	Full match	-2.31	516.126	2.559	3.90378e+09	4	93	DDA for preferred ion	3.90378e+09	5.07458e+09	5.02624e+09
Baohuoside I	C27 H30 O10	Not the top hit	Full match	-2.39	514.183	6.298	3.41818e+09	2	87.2	DDA for preferred ion	3.41818e+09	3.08794e+09	2.91235e+09
8-Prenylnaringenin	C20 H20 O5	Full match	Full match	-2.82	340.13	5.993	3.08459e+09	4	60.6	DDA for preferred ion	3.08459e+09	2.80281e+09	2.61687e+09
3,5-Dicaffeoylquinic acid	C25 H24 O12	Not the top hit	Full match	-2.31	516.126	2.413	2.22651e+09	8	92.9	DDA for preferred ion	2.22651e+09	2.88972e+09	2.93837e+09
Licoflavone A	C20 H18 O4	Full match	Full match	-2.31	322.12	6.523	2.08444e+09	2	79.6	DDA for preferred ion	2.08444e+09	1.80682e+09	1.27964e+09
4'-O-Methylbroussochalcone B	C21 H22 O4	Full match	Full match	-1.99	338.151	11.178	1.68801e+09	4	83.5	DDA for preferred ion	1.68801e+09	1.64521e+09	1.42326e+09
Quercitrin	C21 H20 O11	Full match	Full match	-2.2	448.1	2.513	1.68289e+09	3	85.3	DDA for preferred ion	1.68289e+09	2.52324e+09	2.72748e+09
Naringin	C27 H32 O14	Not the top hit	Full match	-1.59	580.178	2.461	1.62184e+09	2	86.1	DDA for preferred ion	1.62184e+09	2.35463e+09	2.74736e+09
Sucrose	C12 H22 O11	Not the top hit	Full match	-3.17	342.115	0.539	1.50862e+09	1	90.2	DDA for preferred ion	1.42764e+09	2.63081e+09	2.88081e+09
Baicalein	C15 H10 O5	Full match	Full match	-2.29	270.052	4.27	1.36892e+09	3	90.8	DDA for preferred ion	1.36892e+09	1.07808e+09	9.94912e+08
Eriocitrin	C27 H32 O15	Not the top hit	Full match	-1.72	596.173	2.283	1.17778e+09	1	83.4	DDA for preferred ion	1.17778e+09	1.51062e+09	1.69719e+09
Morin	C15 H10 O7	Full match	Full match	-2.91	302.042	3.269	8.89449e+08	2	87.8	DDA for preferred ion	8.89449e+08	1.03533e+09	1.21817e+09
Glabridin	C20 H20 O4	Full match	Full match	-2.46	324.135	8.536	8.66061e+08	1	51.3	DDA for preferred ion	8.66061e+08	8.3425e+08	7.40506e+08
7-Demethylsuberosin	C14 H14 O3	Full match	Full match	-3.55	230.093	5.27	7.98221e+08	1	84.3	DDA for preferred ion	7.98221e+08	7.00064e+08	6.9153e+08
(-)-Catechin gallate	C22 H18 O10	Not the top hit	Full match	-2.16	442.089	2.34	7.50226e+08	2	62.9	DDA for preferred ion	7.50226e+08	9.68857e+08	1.21797e+09
Ethyl gallate	C9 H10 O5	No results	Full match	-5	198.052	2.291	6.3186e+08	1	90.2	DDA for preferred ion	6.3186e+08	7.70668e+08	9.58383e+08
Demethoxycurcumin	C20 H18 O5	Not the top hit	Full match	-2.13	338.115	6.686	6.29424e+08	1	68.7	DDA for preferred ion	6.29424e+08	5.26774e+08	4.81738e+08
Spiculisporic acid	C17 H28 O6	Full match	Full match	-2.34	328.188	7.927	5.34009e+08	1	93.6	DDA for preferred ion	5.34009e+08	3.37948e+08	2.86035e+08
Isoquercitrin	C21 H20 O12	Not the top hit	Full match	-2.02	464.095	2.33	4.98065e+08	2	89.4	DDA for preferred ion	4.98065e+08	6.79215e+08	8.03813e+08
Ethyl caffeate	C11 H12 O4	Full match	Full match	-4.67	208.073	3.487	4.82314e+08	2	76.6	DDA for preferred ion	4.82314e+08	5.1189e+08	5.42469e+08
Vicenin III	C26 H28 O14	Not the top hit	Full match	-1.88	564.147	2.074	4.50397e+08	3	90.6	DDA for preferred ion	4.50397e+08	6.65435e+08	8.13716e+08
Verbascoside	C29 H36 O15	Not the top hit	Full match	-1.7	624.204	2.383	3.86572e+08	5	91.4	DDA for preferred ion	3.86572e+08	6.04792e+08	5.43867e+08
Manninotriose	C18 H32 O16	Not the top hit	Full match	-1.83	504.168	0.516	3.82635e+08	1	91.7	DDA for preferred ion	3.82635e+08	5.9981e+08	7.32229e+08
Daidzein	C15 H10 O4	Full match	Full match	-2.68	254.057	3.052	3.75608e+08	6	75.1	DDA for preferred ion	3.75608e+08	4.75111e+08	5.6283e+08
Abscisic acid	C15 H20 O4	Full match	Full match	-2.17	264.136	3.141	3.13046e+08	1	61.1	DDA for preferred ion	3.13046e+08	3.15731e+08	3.60595e+08
Baicalin	C21 H18 O11	Not the top hit	Full match	-2.24	446.084	2.801	3.09699e+08	2	87.5	DDA for preferred ion	3.09699e+08	4.06965e+08	3.96502e+08
Kaempferol	C15 H10 O6	Full match	Full match	-2.76	286.047	4.005	3.01933e+08	4	77.7	DDA for preferred ion	3.01933e+08	2.68107e+08	2.49283e+08
Formononetin	C16 H12 O4	Full match	Full match	-1.97	268.073	4.717	2.99439e+08	1	86.4	DDA for preferred ion	2.99439e+08	2.79782e+08	2.93827e+08
Wogonin	C16 H12 O5	Full match	Full match	-2.45	284.068	5.736	2.95185e+08	8	84.5	DDA for preferred ion	2.95185e+08	2.55265e+08	2.29864e+08
Genistein	C15 H10 O5	Full match	Full match	-2.26	270.052	3.869	2.44545e+08	1	51.7	DDA for preferred ion	2.44545e+08	2.02018e+08	2.31102e+08
Naringenin	C15 H12 O5	Full match	Full match	-1.86	272.068	3.805	2.40601e+08	2	93.9	DDA for preferred ion	2.40601e+08	2.48096e+08	2.78865e+08
Forsythoside E	C20 H30 O12	Not the top hit	Full match	-2.04	462.173	1.004	2.3245e+08	2	67.1	DDA for preferred ion	2.3245e+08	2.76172e+08	3.02798e+08
Stachyose	C24 H42 O21	No match	Full match	-1.43	666.221	0.512	2.24838e+08	1	91.7	DDA for preferred ion	2.24838e+08	3.67756e+08	4.76924e+08
Ellagic acid	C14 H6 O8	Full match	Full match	-2.52	302.006	2.329	2.0797e+08	1	75.4	DDA for preferred ion	2.0797e+08	3.021e+08	2.66081e+08
Medicarpin	C16 H14 O4	Full match	Full match	-1.82	270.089	6.655	1.81211e+08	3	75.9	DDA for preferred ion	1.81211e+08	1.32847e+08	1.16232e+08
Purpureaside C	C35 H46 O20	No match	Full match	-1.24	786.257	1.99	1.71292e+08	1	89.2	DDA for preferred ion	1.71292e+08	2.11902e+08	2.22456e+08
Chrysosplenetin B	C19 H18 O8	Not the top hit	Full match	-2.8	374.099	5.993	1.51265e+08	2	78.1	DDA for preferred ion	1.51265e+08	1.15392e+08	1.08618e+08
Glabrolide	C30 H44 O4	Not the top hit	Full match	-2.72	468.323	10.927	1.46795e+08	1	67.5	DDA for preferred ion	1.46795e+08	1.19855e+08	1.00248e+08
Taxifolin	C15 H12 O7	Not the top hit	Full match	-2.48	304.058	2.882	1.40307e+08	1	54.9	DDA for preferred ion	1.40307e+08	1.19395e+08	1.11776e+08
Hispidulin	C16 H12 O6	Full match	Full match	-2.78	300.063	4.172	1.38883e+08	4	83.2	DDA for preferred ion	1.38883e+08	8.88622e+07	7.3817e+07
Emodin-3-methyl ether/Physcion	C16 H12 O5	Full match	Full match	-2.4	284.068	3.167	1.30859e+08	24	88.3	DDA for preferred ion	1.30859e+08	1.49136e+08	1.644e+08
Icaritin	C21 H20 O6	Not the top hit	Full match	-3.16	368.125	3.254	1.29197e+08	2	90.7	DDA for preferred ion	1.29197e+08	1.66288e+08	1.85399e+08
Xanthohumol	C21 H22 O5	Not the top hit	Full match	-2.51	354.146	8.12	1.27736e+08	1	61.1	DDA for preferred ion	1.27736e+08	8.95574e+07	8.00916e+07
Jaceosidin	C17 H14 O7	Full match	Full match	-2.02	330.073	3.481	1.25872e+08	3	84.5	DDA for preferred ion	1.25872e+08	1.00171e+08	9.35442e+07
Oroxylin A	C16 H12 O5	Full match	Full match	-2.4	284.068	2.987	1.22077e+08	8	81	DDA for preferred ion	1.22077e+08	1.56315e+08	1.56766e+08
Geniposidic acid	C16 H22 O10	No match	Full match	-2.53	374.12	1.721	1.19629e+08	2	68.1	DDA for preferred ion	1.19629e+08	1.23906e+08	1.29974e+08
Luteolin	C15 H10 O6	Full match	Full match	-2.89	286.047	3.239	1.14332e+08	2	80.1	DDA for preferred ion	1.14332e+08	1.19655e+08	1.44053e+08
Oroxylin A-7-O-β-D-glucuronide	C22 H20 O11	Not the top hit	Full match	-2.14	460.1	3.359	1.11548e+08	2	89.4	DDA for preferred ion	1.11548e+08	9.43745e+07	8.12446e+07
Isoimperatorin	C16 H14 O4	Full match	Full match	-2.23	270.089	7.122	1.08363e+08	1	79.5	DDA for preferred ion	1.08363e+08	8.5093e+07	7.20001e+07
Gentiopicrin	C16 H20 O9	Not the top hit	Full match	-2.45	356.11	1.465	1.07203e+08	1	62.5	DDA for preferred ion	1.07203e+08	1.21848e+08	1.4937e+08
Isoxanthohumol	C21 H22 O5	Not the top hit	Full match	-2.49	354.146	7.31	1.06154e+08	8	68.4	DDA for preferred ion	1.06154e+08	8.6163e+07	6.89241e+07
Bilobalide	C15 H18 O8	Not the top hit	Full match	-2.4	326.099	1.175	9.9058e+07	1	70.6	DDA for preferred ion	9.9058e+07	1.2298e+08	1.42568e+08
Liquiritigenin	C15 H12 O4	Full match	Full match	-2.83	256.073	4.567	9.135e+07	2	92	DDA for preferred ion	9.135e+07	8.79521e+07	9.77212e+07
Epmedin B	C38 H48 O19	No match	Full match	-0.9	808.278	3.044	7.90313e+07	1	84.7	DDA for preferred ion	7.90313e+07	8.46385e+07	7.6235e+07
Epmedin C	C39 H50 O19	No match	Full match	-0.95	822.294	3.121	6.76503e+07	2	84.8	DDA for preferred ion	6.76503e+07	9.19938e+07	6.7612e+07
Chrysin	C15 H10 O4	Full match	Full match	-2.91	254.057	5.849	6.68767e+07	3	82.2	DDA for preferred ion	6.68767e+07	5.91272e+07	5.66145e+07
Echinocystic acid	C30 H48 O4	Not the top hit	Full match	-2.52	472.354	13.484	6.50701e+07	1	67.7	DDA for preferred ion	6.50701e+07	4.42413e+07	3.29381e+07
Cianidanol	C15 H14 O6	Not the top hit	Full match	-2.13	290.078	1.642	5.82811e+07	3	89.9	DDA for preferred ion	5.82811e+07	8.93934e+07	8.9541e+07
Linarin	C28 H32 O14	Full match	Full match	-1.49	592.178	2.99	5.81563e+07	1	84.2	DDA for preferred ion	5.81563e+07	7.96658e+07	7.73166e+07
Medicagenic acid	C30 H46 O6	Not the top hit	Full match	-1.46	502.329	11.15	4.89686e+07	2	67.4	DDA for preferred ion	4.89686e+07	3.43461e+07	2.58587e+07
Nodakenin	C20 H24 O9	Not the top hit	Full match	-2.26	408.141	2.389	4.45172e+07	1	88.5	DDA for preferred ion	4.45172e+07	6.10573e+07	7.03992e+07
Acetyl-11-keto-β-boswellic acid	C32 H48 O5	Not the top hit	Full match	-2.41	512.349	15.469	4.34607e+07	1	81.7	DDA for preferred ion	4.34607e+07	4.62885e+07	4.55096e+07
Corilagin	C27 H22 O18	No match	Full match	-1.84	634.079	1.886	4.15719e+07	1	85.6	DDA for preferred ion	4.15719e+07	4.04154e+07	3.86044e+07
Vicenin II	C27 H30 O15	Not the top hit	Full match	-1.46	594.158	2.014	4.07006e+07	3	87.1	DDA for preferred ion	4.07006e+07	6.01607e+07	6.11693e+07
Naringenin chalcone	C15 H12 O5	Full match	Full match	-2.2	272.068	2.619	4.04864e+07	2	80.8	DDA for preferred ion	4.04864e+07	4.35813e+07	5.41264e+07
Esculin	C15 H16 O9	Not the top hit	Full match	-2.75	340.079	1.282	3.95782e+07	1	72.9	DDA for preferred ion	3.95782e+07	4.80222e+07	4.40129e+07
Androsin	C15 H20 O8	Not the top hit	Full match	-2.28	328.115	1.383	3.77754e+07	1	74.8	DDA for preferred ion	3.77754e+07	4.43383e+07	4.36914e+07
3-O-Acetyl-1α-hydroxytrametenolic acid	C32 H50 O5	Not the top hit	Full match	-3.02	514.364	15.414	3.7102e+07	1	63.5	DDA for preferred ion	3.7102e+07	3.74983e+07	2.04646e+07
Glomeratose A	C24 H34 O15	Not the top hit	Full match	-3.04	562.188	2.114	3.63446e+07	1	65.3	DDA for preferred ion	3.63446e+07	3.58102e+07	3.46397e+07
Uridine	C9 H12 N2 O6	No match	Full match	-2.64	244.069	0.656	3.56655e+07	1	75.7	DDA for preferred ion	1.41803e+07	6.14337e+07	8.68909e+07
Rutin	C27 H30 O16	Not the top hit	Full match	-1.26	610.153	2.252	3.10075e+07	1	87.1	DDA for preferred ion	3.10075e+07	3.8405e+07	3.77413e+07
Quillaic acid	C30 H46 O5	Not the top hit	Full match	-2.09	486.334	12.333	2.98296e+07	1	60.2	DDA for preferred ion	2.98296e+07	2.49215e+07	2.08538e+07
Fraxetin	C10 H8 O5	Not the top hit	Full match	-4.4	208.036	2.766	2.93465e+07	1	51.1	DDA for preferred ion	2.93465e+07	2.91576e+07	2.9097e+07
Maltopentaose	C30 H52 O26	No match	Full match	-1.61	828.273	0.506	2.81209e+07	1	84.7	DDA for preferred ion	2.70613e+07	4.90387e+07	6.39714e+07
Emodin	C15 H10 O5	Full match	Full match	-2.02	270.052	7.591	2.75134e+07	1	61.9	DDA for preferred ion	2.75134e+07	1.93638e+07	1.72035e+07
Myricetin	C15 H10 O8	Not the top hit	Full match	-2.86	318.037	2.732	2.6187e+07	1	82.4	DDA for preferred ion	2.6187e+07	3.18028e+07	2.96043e+07
Astragalin	C21 H20 O11	Not the top hit	Full match	-2.18	448.1	2.341	2.51367e+07	4	86.8	DDA for preferred ion	2.51367e+07	3.93221e+07	5.07137e+07
Pectolinarigenin	C17 H14 O6	Full match	Full match	-2.2	314.078	6.667	2.51287e+07	1	59.6	DDA for preferred ion	2.51287e+07	1.97327e+07	1.68875e+07
Astilbin	C21 H22 O11	No match	Full match	-1.88	450.115	2.311	2.50739e+07	1	52	DDA for preferred ion	2.49794e+07	4.37252e+07	3.6724e+07
Aleuritic acid	C16 H32 O5	Full match	Full match	-3.03	304.224	3.099	2.42129e+07	1	77.4	DDA for preferred ion	2.42129e+07	3.42575e+07	2.89403e+07
Oxyresveratrol	C14 H12 O4	Not the top hit	Full match	-2.66	244.073	3.427	2.36032e+07	1	60.5	DDA for preferred ion	2.36032e+07	2.06231e+07	4.94556e+06
Pinoresinol 4-O-glucoside	C26 H32 O11	No match	Full match	-2.46	520.193	2.655	2.2921e+07	1	74.6	DDA for preferred ion	2.2921e+07	1.8542e+07	2.44345e+07
Vitexin	C21 H20 O10	Not the top hit	Full match	-2.81	432.104	2.282	2.25087e+07	5	87.1	DDA for preferred ion	2.25087e+07	3.54886e+07	4.65189e+07
Isorhamnetin	C16 H12 O7	Not the top hit	Full match	-1.7	316.058	4.154	2.12299e+07	2	83.3	DDA for preferred ion	2.12299e+07	1.53975e+07	1.38991e+07
Hesperetin	C16 H14 O6	Not the top hit	Full match	-2.6	302.078	2.704	2.07312e+07	1	59.1	DDA for preferred ion	2.07312e+07	2.76218e+07	2.84145e+07
Ginkgolic acid	C20 H32 O3	Full match	Full match	-2.84	320.234	9.657	2.02881e+07	1	56.4	DDA for preferred ion	2.02881e+07	1.26785e+07	1.08984e+07
Eupatilin	C18 H16 O7	Full match	Full match	-3.3	344.088	6.51	2.02252e+07	4	84.3	DDA for preferred ion	2.02252e+07	1.44799e+07	1.33135e+07
Glycitin	C22 H22 O10	Not the top hit	Full match	-2.4	446.12	2.745	1.92888e+07	2	54.7	DDA for preferred ion	1.92888e+07	1.39706e+07	1.31352e+07
Bengenin	C14 H16 O9	Not the top hit	Full match	-2.18	328.079	1.295	1.87613e+07	1	79.9	DDA for preferred ion	1.87613e+07	1.85259e+07	1.8031e+07
Iridin	C24 H26 O13	No match	Full match	-2.68	522.136	2.809	1.79743e+07	2	82.3	DDA for preferred ion	1.79743e+07	2.15799e+07	2.09759e+07
Phloridzin	C21 H24 O10	Not the top hit	Full match	-2.59	436.136	2.636	1.76782e+07	2	87.2	DDA for preferred ion	1.76782e+07	1.41338e+07	2.60293e+07
Dihydroartemisinin	C15 H24 O5	Not the top hit	Full match	-2.79	284.162	2.907	1.74239e+07	1	51.5	DDA for preferred ion	1.74239e+07	1.41636e+07	9.35895e+06
Sophoricoside	C21 H20 O10	No match	Full match	-2.92	432.104	2.406	1.70816e+07	4	87	DDA for preferred ion	8.9484e+06	8.00956e+06	4.16154e+07
Rubiadin	C15 H10 O4	Full match	Full match	-3.24	254.057	5.096	1.6674e+07	6	60.5	DDA for preferred ion	1.6674e+07	7.0429e+06	6.85032e+06
Scutellarin	C21 H18 O12	No match	Full match	-1.69	462.079	2.355	1.57663e+07	2	81.4	DDA for preferred ion	1.57663e+07	2.41178e+07	2.43611e+07
Alisol C 23-acetate	C32 H48 O6	Not the top hit	Full match	-2.1	528.344	10.886	1.55843e+07	1	52.5	DDA for preferred ion	1.55843e+07	9.50422e+06	9.67963e+06
Tinnevellin glucoside	C20 H24 O9	Not the top hit	Full match	-2.37	408.141	3.179	1.52594e+07	1	76.9	DDA for preferred ion	1.52594e+07	1.38968e+07	1.17953e+07
Calceolarioside B	C23 H26 O11	No match	Full match	-2.81	478.146	2.34	1.29091e+07	1	77.8	DDA for preferred ion	1.2716e+07	2.25115e+07	2.29732e+07
Oroxin A	C21 H20 O10	No match	Full match	-2.62	432.105	2.532	1.29039e+07	4	75.3	DDA for preferred ion	1.28356e+07	2.25024e+07	1.85975e+07
Sec-O-Glucosylhamaudol	C21 H26 O10	No match	Full match	-2.22	438.152	3.19	1.28897e+07	1	51.2	DDA for preferred ion	1.28897e+07	1.19166e+07	1.40753e+07
8-Geranyloxypsoralen	C21 H22 O4	Full match	Full match	-1.81	338.151	11.763	1.24874e+07	4	79.7	DDA for preferred ion	1.24874e+07	7.92883e+06	7.51114e+06
Flavokawain C	C17 H16 O5	Not the top hit	Full match	-2.72	300.099	4.742	1.24444e+07	2	77.2	DDA for preferred ion	1.24444e+07	1.00404e+07	1.06327e+07
Aurantio-obtusin β-D-glucoside	C23 H24 O12	No match	Full match	-2.25	492.126	2.755	1.23267e+07	1	79.5	DDA for preferred ion	1.23267e+07	1.84193e+07	1.56098e+07
Epigallocatechin	C15 H14 O7	Not the top hit	Full match	-2.44	306.073	1.328	1.15083e+07	4	78.2	DDA for preferred ion	1.15083e+07	1.76169e+07	1.77263e+07
Octyl gallate	C15 H22 O5	Full match	Full match	-2.75	282.146	2.704	1.14036e+07	1	50.1	DDA for preferred ion	1.14036e+07	1.47544e+07	2.30394e+07
Kaempferitrin	C27 H30 O14	No results	Full match	-0.47	578.163	2.201	1.11966e+07	1	89.6	DDA for preferred ion	1.11966e+07	1.22714e+07	1.25309e+07
Geniposide	C17 H24 O10	No match	Full match	-2.43	388.136	1.818	1.05024e+07	2	57.9	DDA for preferred ion	1.05024e+07	1.4616e+07	1.23611e+07
Tectoridin	C22 H22 O11	Not the top hit	Full match	-2.13	462.115	2.591	1.03693e+07	3	64.4	DDA for preferred ion	6.43147e+06	1.80825e+07	1.99176e+07
Hematoxylin	C16 H14 O6	Not the top hit	Full match	-2.67	302.078	3.784	1.00792e+07	4	56.2	DDA for preferred ion	1.00792e+07	8.10573e+06	8.32603e+06
Ginsenoside Ro	C48 H76 O19	No match	Full match	-1.1	956.497	6.068	9.9661e+06	1	68.4	DDA for preferred ion	9.9661e+06	8.73102e+06	6.46816e+06
Wedelolactone	C16 H10 O7	Full match	Full match	-2.74	314.042	4.851	9.14812e+06	1	52.7	DDA for preferred ion	9.14812e+06	8.00426e+06	6.0672e+06
Lonicerin	C27 H30 O15	No match	Full match	-1.43	594.158	2.305	8.84161e+06	3	81.6	DDA for preferred ion	8.84161e+06	9.00541e+06	1.72624e+07
Eupafolin	C16 H12 O7	Full match	Full match	-2.22	316.058	3.305	7.88635e+06	2	81.2	DDA for preferred ion	7.88635e+06	1.23265e+07	9.954e+06
Magnolol	C18 H18 O2	Full match	Full match	-2.56	266.13	9.223	7.72377e+06	1	61.6	DDA for preferred ion	7.72377e+06	5.66469e+06	3.75207e+06
Raddeanin A	C47 H76 O16	No match	Full match	-0.84	896.513	4.107	7.52668e+06	1	78.2	DDA for preferred ion	7.52668e+06	8.02662e+06	5.9563e+06
Galangin	C15 H10 O5	Full match	Full match	-1.75	270.052	6.149	7.23577e+06	2	53.1	DDA for preferred ion	7.23577e+06	3.49151e+06	4.33128e+06
Kanzonol C	C25 H28 O4	Full match	Full match	-2.61	392.198	9.868	7.08095e+06	1	52.8	DDA for preferred ion	7.08095e+06	4.30176e+06	3.0371e+06
(+)-Pinoresinol	C20 H22 O6	Not the top hit	Full match	-2.71	358.141	5.246	6.84858e+06	1	50.7	DDA for preferred ion	6.84858e+06	2.5478e+06	2.80376e+06
Irigenin	C18 H16 O8	No match	Full match	-2.63	360.084	4.598	6.81479e+06	2	74.5	DDA for preferred ion	6.81479e+06	5.57086e+06	4.96581e+06
Chikusetsu saponin Iva	C42 H66 O14	No match	Full match	-0.14	794.445	5.031	5.78539e+06	1	63.3	DDA for preferred ion	5.78539e+06	4.49761e+06	4.04138e+06
Grosvenorine	C33 H40 O19	No match	Full match	-1.89	740.215	2.209	5.70022e+06	1	83.7	DDA for preferred ion	5.34936e+06	9.94034e+06	9.09327e+06
