# Supplementary material for: Network Pharmacology-Based Strategy for the Investigation of the Anti-Osteoporosis Effects and Underlying Mechanism of Zhuangguguanjie Formulation
Source: Front Pharmacol. 2021 Oct 1;12:727808. doi: 10.3389/fphar.2021.727808 (PMC8517248; doi:10.3389/fphar.2021.727808)
Supplement: Supplementary file 5 [file Table4.XLSX]

## Sheet: Sheet1
	Table S4 The content determination of the main compounds
	The UV detection wavelength	254nm			320nm
	Name	Psoralen	Isopsoralen	Icariin	Osthole
	The peak area of control/mAU*min	29.85	34.525	7.884	22.239
		29.952	34.703	7.932	22.365
		29.937	34.721	7.919	22.354
		29.782	34.516	7.874	22.239
		29.894	34.667	7.908	22.332
		29.995	34.702	7.911	22.351
	The average peak area of control /mAU*min	29.9017	34.639	7.90467	22.3133
	RSD%	0.25706	0.269886	0.275504	0.262405
	The weight of control/mg	4.998	4.913	5.058	4.938
	The concerntration of control/mg/ml	0.0497201	0.0486584	0.0498365	0.0493356
	f	0.00166279	0.00140473	0.00630469	0.00221103
	The peak area of sample 1 /mAU*min	8.012	7.73	4.31	5.127
	The peak area of sample 2 /mAU*min	8.016	7.749	4.319	5.135
	The average peak area of sample /mAU*min	8.014	7.7395	4.3145	5.131
	The weight of sample/mg	1013.18
	The concerntration of sample/mg/ml	20.2636
	Content%	0.0657611	0.0536523	0.134239	0.0559862
